# Supplementary material for: An Economic, Modular, and Portable Skin Viscoelasticity Measurement Device for In Situ Longitudinal Studies
Source: Molecules. 2019 Mar 5;24(5):907. doi: 10.3390/molecules24050907 (PMC6429284; doi:10.3390/molecules24050907)
Supplement: Supplementary file 1 [file molecules-24-00907-s001.zip]

Archive with 2 entries (2 files):
- Supplement1_LowerPart.STL
- Supplement1_UpperPart.STL
